# Supplementary material for: RIT1 regulates mitosis and promotes proliferation by interacting with SMC3 and PDS5 in hepatocellular carcinoma
Source: J Exp Clin Cancer Res. 2023 Nov 29;42:326. doi: 10.1186/s13046-023-02892-x (PMC10685607; doi:10.1186/s13046-023-02892-x)
Supplement: Supplementary file 2 — Supplementary Material 2: Table S5. The GSEA results of gene sets associated with RIT1 in the TCGA LIHC database [file 13046_2023_2892_MOESM2_ESM.xls]

## Sheet: gsea_report_for_H_1673401821802
Top 100 of GSEA report for GO
NAME	GS<br> follow link to MSigDB	SIZE	ES	NES	NOM p-val	FDR q-val	FWER p-val	RANK AT MAX	LEADING EDGE
GO_MITOTIC_SISTER_CHROMATID_SEGREGATION	GO_MITOTIC_SISTER_CHROMATID_SEGREGATION	147	0.694687	2.39027	0	0	0	4103	tags=56%, list=14%, signal=65%
GO_NUCLEAR_CHROMOSOME_SEGREGATION	GO_NUCLEAR_CHROMOSOME_SEGREGATION	253	0.625914	2.38685	0	0	0	4315	tags=48%, list=15%, signal=56%
GO_SISTER_CHROMATID_SEGREGATION	GO_SISTER_CHROMATID_SEGREGATION	183	0.666347	2.37581	0	0	0	4315	tags=54%, list=15%, signal=63%
GO_MITOTIC_NUCLEAR_DIVISION	GO_MITOTIC_NUCLEAR_DIVISION	273	0.60133	2.35637	0	0.000712221	0.002	4103	tags=47%, list=14%, signal=54%
GO_SPINDLE_ASSEMBLY	GO_SPINDLE_ASSEMBLY	102	0.654609	2.34588	0	0.000941756	0.002	4232	tags=49%, list=15%, signal=57%
GO_MITOTIC_SPINDLE_ASSEMBLY	GO_MITOTIC_SPINDLE_ASSEMBLY	52	0.725229	2.32175	0	0.000999265	0.003	3900	tags=56%, list=13%, signal=64%
GO_SPINDLE_ORGANIZATION	GO_SPINDLE_ORGANIZATION	163	0.63283	2.3107	0	0.000856513	0.003	4457	tags=50%, list=15%, signal=59%
GO_MLL1_2_COMPLEX	GO_MLL1_2_COMPLEX	29	0.728872	2.28592	0	0.0016436	0.009	1794	tags=45%, list=6%, signal=48%
GO_CHROMOSOME_SEGREGATION	GO_CHROMOSOME_SEGREGATION	305	0.597769	2.28312	0	0.00146098	0.009	4321	tags=46%, list=15%, signal=53%
GO_MICROTUBULE_CYTOSKELETON_ORGANIZATION_INVOLVED_IN_MITOSIS	GO_MICROTUBULE_CYTOSKELETON_ORGANIZATION_INVOLVED_IN_MITOSIS	122	0.651873	2.27784	0	0.00163493	0.011	4030	tags=51%, list=14%, signal=59%
GO_MITOTIC_SISTER_CHROMATID_COHESION	GO_MITOTIC_SISTER_CHROMATID_COHESION	22	0.809798	2.27371	0	0.00156698	0.011	3590	tags=68%, list=12%, signal=78%
GO_MITOTIC_SPINDLE_ORGANIZATION	GO_MITOTIC_SPINDLE_ORGANIZATION	101	0.670764	2.24915	0	0.00261221	0.02	5142	tags=58%, list=18%, signal=71%
GO_HISTONE_METHYLTRANSFERASE_COMPLEX	GO_HISTONE_METHYLTRANSFERASE_COMPLEX	88	0.637486	2.24548	0	0.00292226	0.023	4453	tags=48%, list=15%, signal=56%
GO_REGULATION_OF_SPINDLE_ORGANIZATION	GO_REGULATION_OF_SPINDLE_ORGANIZATION	41	0.698156	2.23844	0	0.00277691	0.023	5962	tags=66%, list=21%, signal=83%
GO_REGULATION_OF_CHROMOSOME_SEGREGATION	GO_REGULATION_OF_CHROMOSOME_SEGREGATION	99	0.678055	2.23291	0	0.00318443	0.027	4321	tags=57%, list=15%, signal=66%
GO_ORGANELLE_FISSION	GO_ORGANELLE_FISSION	445	0.513654	2.23136	0	0.00305926	0.027	4315	tags=40%, list=15%, signal=46%
GO_CONDENSED_CHROMOSOME	GO_CONDENSED_CHROMOSOME	218	0.595967	2.20804	0	0.00344052	0.032	5142	tags=52%, list=18%, signal=63%
GO_REGULATION_OF_SISTER_CHROMATID_SEGREGATION	GO_REGULATION_OF_SISTER_CHROMATID_SEGREGATION	79	0.667271	2.19938	0	0.00354406	0.036	4315	tags=54%, list=15%, signal=64%
GO_REGULATION_OF_NUCLEAR_DIVISION	GO_REGULATION_OF_NUCLEAR_DIVISION	200	0.535288	2.19085	0	0.00358292	0.038	3900	tags=40%, list=13%, signal=46%
GO_CHROMOSOME_LOCALIZATION	GO_CHROMOSOME_LOCALIZATION	72	0.611589	2.18533	0	0.00414515	0.045	2665	tags=38%, list=9%, signal=41%
GO_CHROMOSOME_CENTROMERIC_REGION	GO_CHROMOSOME_CENTROMERIC_REGION	186	0.620233	2.18439	0	0.00400287	0.045	3660	tags=50%, list=13%, signal=57%
GO_REGULATION_OF_CENTROSOME_CYCLE	GO_REGULATION_OF_CENTROSOME_CYCLE	58	0.616587	2.18353	0	0.00390467	0.045	4365	tags=48%, list=15%, signal=57%
GO_CENTROSOME_DUPLICATION	GO_CENTROSOME_DUPLICATION	67	0.639692	2.17548	0	0.00452622	0.051	4944	tags=55%, list=17%, signal=66%
GO_KINESIN_COMPLEX	GO_KINESIN_COMPLEX	51	0.63818	2.17519	0	0.00433763	0.051	3533	tags=43%, list=12%, signal=49%
GO_METAPHASE_PLATE_CONGRESSION	GO_METAPHASE_PLATE_CONGRESSION	56	0.64743	2.17	0	0.00495781	0.06	4103	tags=45%, list=14%, signal=52%
GO_CONDENSED_CHROMOSOME_CENTROMERIC_REGION	GO_CONDENSED_CHROMOSOME_CENTROMERIC_REGION	111	0.665617	2.16749	0	0.00506043	0.065	3660	tags=56%, list=13%, signal=64%
GO_ATTACHMENT_OF_SPINDLE_MICROTUBULES_TO_KINETOCHORE	GO_ATTACHMENT_OF_SPINDLE_MICROTUBULES_TO_KINETOCHORE	32	0.747707	2.16379	0	0.00520446	0.068	4103	tags=56%, list=14%, signal=65%
GO_REGULATION_OF_SPINDLE_ASSEMBLY	GO_REGULATION_OF_SPINDLE_ASSEMBLY	27	0.721106	2.16203	0	0.00522582	0.07	4232	tags=59%, list=15%, signal=69%
GO_SPINDLE_MIDZONE	GO_SPINDLE_MIDZONE	33	0.721375	2.16052	0	0.00520249	0.072	696	tags=42%, list=2%, signal=43%
GO_SISTER_CHROMATID_COHESION	GO_SISTER_CHROMATID_COHESION	60	0.665674	2.15491	0	0.0053239	0.077	4315	tags=55%, list=15%, signal=64%
GO_CHROMOSOMAL_REGION	GO_CHROMOSOMAL_REGION	331	0.565276	2.14581	0	0.00586816	0.088	5328	tags=50%, list=18%, signal=60%
GO_REGULATION_OF_MICROTUBULE_BASED_PROCESS	GO_REGULATION_OF_MICROTUBULE_BASED_PROCESS	210	0.515202	2.13808	0	0.00663366	0.1	5470	tags=41%, list=19%, signal=51%
GO_METHYLTRANSFERASE_COMPLEX	GO_METHYLTRANSFERASE_COMPLEX	115	0.56785	2.13681	0	0.00667207	0.102	4897	tags=43%, list=17%, signal=52%
GO_REGULATION_OF_CENTROSOME_DUPLICATION	GO_REGULATION_OF_CENTROSOME_DUPLICATION	43	0.634084	2.1354	0.00200803	0.00676145	0.104	4365	tags=51%, list=15%, signal=60%
GO_SPINDLE_LOCALIZATION	GO_SPINDLE_LOCALIZATION	42	0.647779	2.13271	0	0.00695601	0.11	3752	tags=45%, list=13%, signal=52%
GO_REGULATION_OF_CHROMOSOME_SEPARATION	GO_REGULATION_OF_CHROMOSOME_SEPARATION	61	0.664901	2.13151	0	0.00682633	0.112	4103	tags=52%, list=14%, signal=61%
GO_SWI_SNF_SUPERFAMILY_TYPE_COMPLEX	GO_SWI_SNF_SUPERFAMILY_TYPE_COMPLEX	75	0.580399	2.12729	0.0019685	0.00723649	0.12	5262	tags=52%, list=18%, signal=63%
GO_MITOTIC_CYTOKINESIS	GO_MITOTIC_CYTOKINESIS	67	0.586142	2.12166	0	0.00775817	0.124	4457	tags=45%, list=15%, signal=53%
GO_METAPHASE_ANAPHASE_TRANSITION_OF_CELL_CYCLE	GO_METAPHASE_ANAPHASE_TRANSITION_OF_CELL_CYCLE	56	0.671996	2.11949	0	0.00771243	0.125	4103	tags=54%, list=14%, signal=62%
GO_MITOTIC_METAPHASE_PLATE_CONGRESSION	GO_MITOTIC_METAPHASE_PLATE_CONGRESSION	44	0.653175	2.11467	0	0.00827669	0.135	4103	tags=45%, list=14%, signal=53%
GO_REGULATION_OF_MITOTIC_SPINDLE_ASSEMBLY	GO_REGULATION_OF_MITOTIC_SPINDLE_ASSEMBLY	20	0.729785	2.11411	0	0.00813759	0.136	3900	tags=55%, list=13%, signal=63%
GO_CHROMOSOME_SEPARATION	GO_CHROMOSOME_SEPARATION	89	0.618545	2.10666	0.00194932	0.0090503	0.147	4202	tags=48%, list=14%, signal=56%
GO_MICROTUBULE_POLYMERIZATION	GO_MICROTUBULE_POLYMERIZATION	70	0.560872	2.10532	0	0.00907489	0.15	7820	tags=51%, list=27%, signal=70%
GO_HETEROCHROMATIN	GO_HETEROCHROMATIN	78	0.579118	2.10445	0	0.00913339	0.152	3515	tags=44%, list=12%, signal=49%
GO_CELL_CYCLE_CHECKPOINT	GO_CELL_CYCLE_CHECKPOINT	212	0.54087	2.10417	0	0.00896114	0.153	4788	tags=46%, list=16%, signal=54%
GO_CYTOSKELETON_DEPENDENT_CYTOKINESIS	GO_CYTOSKELETON_DEPENDENT_CYTOKINESIS	82	0.564174	2.10366	0	0.0088581	0.153	4103	tags=41%, list=14%, signal=48%
GO_MICROTUBULE_ORGANIZING_CENTER_ORGANIZATION	GO_MICROTUBULE_ORGANIZING_CENTER_ORGANIZATION	133	0.563154	2.1027	0	0.00873111	0.154	5087	tags=50%, list=18%, signal=61%
GO_CONDENSED_NUCLEAR_CHROMOSOME	GO_CONDENSED_NUCLEAR_CHROMOSOME	97	0.58533	2.1021	0	0.00870736	0.156	5283	tags=48%, list=18%, signal=59%
GO_MEMBRANE_DOCKING	GO_MEMBRANE_DOCKING	177	0.509145	2.09667	0.0019685	0.00949333	0.171	5908	tags=46%, list=20%, signal=57%
GO_KINETOCHORE	GO_KINETOCHORE	127	0.624927	2.09478	0	0.00954134	0.175	3660	tags=52%, list=13%, signal=59%
GO_SPINDLE	GO_SPINDLE	326	0.515079	2.09275	0	0.00960324	0.181	3893	tags=37%, list=13%, signal=42%
GO_MITOTIC_CELL_CYCLE_CHECKPOINT	GO_MITOTIC_CELL_CYCLE_CHECKPOINT	162	0.548445	2.08698	0	0.010295	0.19	4272	tags=46%, list=15%, signal=53%
GO_PERICENTRIC_HETEROCHROMATIN	GO_PERICENTRIC_HETEROCHROMATIN	20	0.751479	2.08582	0	0.0103257	0.194	3136	tags=55%, list=11%, signal=62%
GO_MIDBODY	GO_MIDBODY	165	0.50546	2.08332	0	0.0107964	0.203	5677	tags=41%, list=20%, signal=51%
GO_NEGATIVE_REGULATION_OF_CHROMOSOME_SEGREGATION	GO_NEGATIVE_REGULATION_OF_CHROMOSOME_SEGREGATION	44	0.691791	2.08289	0	0.0107003	0.205	4788	tags=61%, list=16%, signal=73%
GO_REGULATION_OF_DNA_REPLICATION	GO_REGULATION_OF_DNA_REPLICATION	105	0.561112	2.07959	0	0.0112069	0.218	4835	tags=49%, list=17%, signal=58%
GO_CILIARY_BASAL_BODY_PLASMA_MEMBRANE_DOCKING	GO_CILIARY_BASAL_BODY_PLASMA_MEMBRANE_DOCKING	95	0.592829	2.07681	0	0.0114874	0.223	4365	tags=49%, list=15%, signal=58%
GO_POSITIVE_REGULATION_OF_CELL_CYCLE_PROCESS	GO_POSITIVE_REGULATION_OF_CELL_CYCLE_PROCESS	263	0.49412	2.0617	0	0.0147149	0.255	3577	tags=35%, list=12%, signal=39%
GO_SITE_OF_DNA_DAMAGE	GO_SITE_OF_DNA_DAMAGE	71	0.576968	2.05849	0	0.0151436	0.26	6238	tags=54%, list=21%, signal=68%
GO_REGULATION_OF_MICROTUBULE_POLYMERIZATION	GO_REGULATION_OF_MICROTUBULE_POLYMERIZATION	44	0.575945	2.0584	0	0.0149104	0.26	7820	tags=48%, list=27%, signal=65%
GO_REGULATION_OF_CHROMOSOME_ORGANIZATION	GO_REGULATION_OF_CHROMOSOME_ORGANIZATION	328	0.492416	2.05583	0	0.0152248	0.266	4918	tags=38%, list=17%, signal=45%
GO_NEGATIVE_REGULATION_OF_NUCLEAR_DIVISION	GO_NEGATIVE_REGULATION_OF_NUCLEAR_DIVISION	57	0.619012	2.05479	0	0.0151617	0.267	4788	tags=54%, list=16%, signal=65%
GO_MEIOTIC_CELL_CYCLE	GO_MEIOTIC_CELL_CYCLE	236	0.504513	2.0508	0	0.016065	0.281	4788	tags=39%, list=16%, signal=46%
GO_TRANSCRIPTIONAL_REPRESSOR_COMPLEX	GO_TRANSCRIPTIONAL_REPRESSOR_COMPLEX	82	0.545493	2.04977	0	0.0160419	0.282	5074	tags=45%, list=17%, signal=55%
GO_NUCLEAR_HETEROCHROMATIN	GO_NUCLEAR_HETEROCHROMATIN	34	0.673623	2.04761	0	0.0164253	0.286	3136	tags=50%, list=11%, signal=56%
GO_NEGATIVE_REGULATION_OF_CHROMOSOME_ORGANIZATION	GO_NEGATIVE_REGULATION_OF_CHROMOSOME_ORGANIZATION	138	0.531294	2.04646	0.00198807	0.0164213	0.289	4837	tags=40%, list=17%, signal=48%
GO_NUCLEAR_TRANSCRIPTIONAL_REPRESSOR_COMPLEX	GO_NUCLEAR_TRANSCRIPTIONAL_REPRESSOR_COMPLEX	28	0.629245	2.04531	0	0.0164035	0.29	4036	tags=46%, list=14%, signal=54%
GO_RAC_GTPASE_BINDING	GO_RAC_GTPASE_BINDING	69	0.563764	2.04512	0	0.0162338	0.29	4052	tags=43%, list=14%, signal=50%
GO_G0_TO_G1_TRANSITION	GO_G0_TO_G1_TRANSITION	44	0.652198	2.04384	0	0.0164148	0.292	2544	tags=52%, list=9%, signal=57%
GO_POSITIVE_REGULATION_OF_CHROMOSOME_SEGREGATION	GO_POSITIVE_REGULATION_OF_CHROMOSOME_SEGREGATION	28	0.693334	2.04021	0.0019685	0.0171175	0.304	4168	tags=57%, list=14%, signal=67%
GO_CENTROSOME	GO_CENTROSOME	498	0.463619	2.03839	0	0.0173254	0.308	5291	tags=37%, list=18%, signal=44%
GO_SITE_OF_DOUBLE_STRAND_BREAK	GO_SITE_OF_DOUBLE_STRAND_BREAK	58	0.575453	2.03838	0	0.0170848	0.308	6238	tags=52%, list=21%, signal=66%
GO_REGULATION_OF_HISTONE_METHYLATION	GO_REGULATION_OF_HISTONE_METHYLATION	63	0.590398	2.03522	0	0.0179452	0.32	4291	tags=43%, list=15%, signal=50%
GO_HISTONE_H3_K9_METHYLATION	GO_HISTONE_H3_K9_METHYLATION	37	0.648541	2.02765	0.0020202	0.0198312	0.335	3678	tags=51%, list=13%, signal=59%
GO_MICROTUBULE_POLYMERIZATION_OR_DEPOLYMERIZATION	GO_MICROTUBULE_POLYMERIZATION_OR_DEPOLYMERIZATION	107	0.524476	2.02517	0	0.0204371	0.344	5049	tags=38%, list=17%, signal=46%
GO_SPINDLE_POLE	GO_SPINDLE_POLE	156	0.523148	2.02444	0	0.0204413	0.344	2610	tags=33%, list=9%, signal=36%
GO_ENHANCER_BINDING	GO_ENHANCER_BINDING	128	0.505558	2.02345	0	0.020511	0.345	6023	tags=45%, list=21%, signal=56%
GO_CENTRIOLAR_SATELLITE	GO_CENTRIOLAR_SATELLITE	29	0.624235	2.02216	0	0.0206602	0.349	4228	tags=45%, list=15%, signal=52%
GO_MEIOTIC_CHROMOSOME_SEGREGATION	GO_MEIOTIC_CHROMOSOME_SEGREGATION	84	0.567945	2.01972	0.00207039	0.0210077	0.352	4315	tags=42%, list=15%, signal=49%
GO_MEIOTIC_CELL_CYCLE_PROCESS	GO_MEIOTIC_CELL_CYCLE_PROCESS	176	0.511913	2.01872	0	0.0210898	0.357	5049	tags=41%, list=17%, signal=49%
GO_CENTRIOLE_ASSEMBLY	GO_CENTRIOLE_ASSEMBLY	40	0.633995	2.01302	0	0.0227806	0.378	4032	tags=52%, list=14%, signal=61%
GO_ESTABLISHMENT_OF_MITOTIC_SPINDLE_LOCALIZATION	GO_ESTABLISHMENT_OF_MITOTIC_SPINDLE_LOCALIZATION	27	0.639412	2.00993	0	0.0236049	0.391	3639	tags=44%, list=13%, signal=51%
GO_POSITIVE_REGULATION_OF_MITOTIC_CELL_CYCLE	GO_POSITIVE_REGULATION_OF_MITOTIC_CELL_CYCLE	148	0.481948	2.00911	0	0.0235603	0.394	3556	tags=34%, list=12%, signal=38%
GO_REGULATION_OF_DOUBLE_STRAND_BREAK_REPAIR	GO_REGULATION_OF_DOUBLE_STRAND_BREAK_REPAIR	75	0.552922	2.00808	0	0.0236124	0.396	4418	tags=47%, list=15%, signal=55%
GO_PROTEIN_LOCALIZATION_TO_CYTOSKELETON	GO_PROTEIN_LOCALIZATION_TO_CYTOSKELETON	54	0.559875	2.00797	0	0.0233474	0.397	4228	tags=39%, list=15%, signal=45%
GO_RHO_GTPASE_BINDING	GO_RHO_GTPASE_BINDING	175	0.501531	2.00769	0	0.0232103	0.398	5087	tags=39%, list=18%, signal=47%
GO_SPINDLE_MICROTUBULE	GO_SPINDLE_MICROTUBULE	54	0.650495	2.00683	0.00197239	0.0232444	0.402	3397	tags=50%, list=12%, signal=57%
GO_FLEMMING_BODY	GO_FLEMMING_BODY	26	0.66062	2.00426	0	0.0238838	0.412	5351	tags=50%, list=18%, signal=61%
GO_MICROTUBULE_END	GO_MICROTUBULE_END	28	0.671806	2.00037	0	0.0249478	0.425	3996	tags=50%, list=14%, signal=58%
GO_REGULATION_OF_CELL_CYCLE_PHASE_TRANSITION	GO_REGULATION_OF_CELL_CYCLE_PHASE_TRANSITION	430	0.460435	1.99739	0	0.0259405	0.441	4272	tags=34%, list=15%, signal=39%
GO_HISTONE_METHYLATION	GO_HISTONE_METHYLATION	135	0.525632	1.99648	0.00201613	0.0259896	0.443	4704	tags=40%, list=16%, signal=48%
GO_CHROMATIN_REMODELING	GO_CHROMATIN_REMODELING	163	0.512924	1.99633	0.00206186	0.0257528	0.443	4166	tags=39%, list=14%, signal=46%
GO_POSITIVE_REGULATION_OF_CELL_CYCLE	GO_POSITIVE_REGULATION_OF_CELL_CYCLE	368	0.448348	1.99619	0	0.0254901	0.443	3577	tags=31%, list=12%, signal=35%
GO_NEGATIVE_REGULATION_OF_METAPHASE_ANAPHASE_TRANSITION_OF_CELL_CYCLE	GO_NEGATIVE_REGULATION_OF_METAPHASE_ANAPHASE_TRANSITION_OF_CELL_CYCLE	37	0.692105	1.9959	0	0.025291	0.444	4103	tags=59%, list=14%, signal=69%
GO_REGULATION_OF_CELL_CYCLE_G2_M_PHASE_TRANSITION	GO_REGULATION_OF_CELL_CYCLE_G2_M_PHASE_TRANSITION	209	0.517377	1.99156	0	0.0263372	0.457	5049	tags=42%, list=17%, signal=51%
GO_RECOMBINATIONAL_REPAIR	GO_RECOMBINATIONAL_REPAIR	126	0.552701	1.99152	0	0.0260629	0.457	4418	tags=48%, list=15%, signal=57%
GO_SEMAPHORIN_PLEXIN_SIGNALING_PATHWAY	GO_SEMAPHORIN_PLEXIN_SIGNALING_PATHWAY	40	0.588681	1.98999	0.00414938	0.0264618	0.462	6754	tags=55%, list=23%, signal=72%
GO_MITOTIC_SPINDLE	GO_MITOTIC_SPINDLE	97	0.562768	1.98577	0.00392927	0.0276213	0.469	4652	tags=48%, list=16%, signal=58%
GO_NEGATIVE_REGULATION_OF_DNA_REPAIR	GO_NEGATIVE_REGULATION_OF_DNA_REPAIR	33	0.615142	1.98515	0	0.0275271	0.47	4033	tags=52%, list=14%, signal=60%
GO_REGULATION_OF_SISTER_CHROMATID_COHESION	GO_REGULATION_OF_SISTER_CHROMATID_COHESION	22	0.692324	1.98463	0	0.0274524	0.471	4315	tags=59%, list=15%, signal=69%
